# Supplementary material for: Matrine Attenuates Streptococcus agalactiae Virulence by Suppressing Capsular Polysaccharide Synthesis and Host Adhesion Pathways
Source: Microorganisms. 2025 May 23;13(6):1192. doi: 10.3390/microorganisms13061192 (PMC12195466; doi:10.3390/microorganisms13061192)
Supplement: Supplementary file 1 [file microorganisms-13-01192-s001.zip]

Archive with 1 entries (1 files):
- microorganisms-3631789-supplementary.pdf
